# Supplementary material for: Pollution Characteristics and Source Apportionment of Black Carbon Aerosols during Spring in Beijing
Source: Toxics. 2024 Mar 5;12(3):202. doi: 10.3390/toxics12030202 (PMC10975136; doi:10.3390/toxics12030202)
Supplement: Supplementary file 1 [file toxics-12-00202-s001.zip]

Archive with 1 entries (1 files):
- toxics-2868789-supplementary.pdf
